# Supplementary material for: 2-Chloro-N-(4-fluoro­phen­yl)acetamide
Source: Acta Crystallogr Sect E Struct Rep Online. 2008 Jun 7;64(Pt 7):o1194. doi: 10.1107/S1600536808016152 (PMC2961718; doi:10.1107/S1600536808016152)
Supplement: Supplementary file 2 [file e-64-o1194-Isup2.hkl]

# 
# h,k,l, Fc-squared, Fo-squared, sigma(Fo-squared) and status flag 
# 
data_I
_shelx_title '    K in Cc' 
_shelx_refln_list_code          4 
_shelx_F_calc_maximum      144.49 
_exptl_crystal_F_000       384.00 
_reflns_d_resolution_high  0.8347 
 
loop_ 
 _symmetry_equiv_pos_as_xyz 
 'x, y, z' 
 'x, -y, z+1/2' 
 'x+1/2, y+1/2, z' 
 'x+1/2, -y+1/2, z+1/2' 
 
_cell_length_a     4.7410 
_cell_length_b    20.0620 
_cell_length_c     8.9860 
_cell_angle_alpha  90.000 
_cell_angle_beta   99.600 
_cell_angle_gamma  90.000 
 
_shelx_F_squared_multiplier     1.000 
 
loop_ 
 _refln_index_h 
 _refln_index_k 
 _refln_index_l 
 _refln_F_squared_calc 
 _refln_F_squared_meas 
 _refln_F_squared_sigma 
 _refln_observed_status 
   0   0 -10       58.13       64.33      5.57 o 
   2   0 -10        4.12        3.93      8.37 o 
   1   1 -10       12.19        2.02      6.66 o 
   0   2 -10       16.94       19.44      7.12 o 
   2   2 -10        0.07        5.63      6.92 o 
   1   3 -10       21.35       14.97      6.61 o 
   0   4 -10       12.14       16.56      4.48 o 
   2   4 -10       42.15       26.71      7.04 o 
   1   5 -10       15.46       23.05      5.08 o 
   0   6 -10       22.55       27.89      3.10 o 
   2   6 -10       18.75       11.53      5.69 o 
   1   7 -10        7.73       11.11      4.07 o 
   1   1  -9       56.04       79.35     10.38 o 
   3   1  -9       32.62       26.61      9.57 o 
   0   2  -9      113.62      102.71      9.28 o 
   2   2  -9       25.05       10.04      7.62 o 
   1   3  -9       21.32       35.93      7.55 o 
   3   3  -9       19.05       15.26      7.56 o 
   0   4  -9       20.24       12.26      4.05 o 
   2   4  -9       18.62       10.00      7.00 o 
   1   5  -9       59.33       57.40      7.25 o 
   3   5  -9       46.22       39.42      8.72 o 
   0   6  -9       65.10       54.75      6.19 o 
   2   6  -9       19.99       11.34      6.61 o 
   1   7  -9       42.47       54.83      6.50 o 
   3   7  -9       16.88       12.89      6.69 o 
   0   8  -9       32.42       44.11      4.18 o 
   2   8  -9       20.43        6.17      5.93 o 
   1   9  -9       42.10       31.56      5.68 o 
   3   9  -9        1.92        3.83      5.24 o 
   0  10  -9        0.21        2.64      2.63 o 
   2  10  -9        3.77        4.63      4.96 o 
   1  11  -9       35.24       29.50      5.62 o 
   0  12  -9        1.32        1.75      2.59 o 
   2  12  -9       21.57       25.40      6.92 o 
   1  13  -9        4.49        3.16      4.37 o 
   0   0  -8      219.98      235.09     15.50 o 
   2   0  -8       22.62       20.60      7.81 o 
   4   0  -8       28.64       30.76      8.83 o 
   1   1  -8        4.60        2.37      6.34 o 
   3   1  -8       13.50       17.41      7.69 o 
   0   2  -8       52.76       45.11      8.37 o 
   2   2  -8       34.20       33.78      7.94 o 
   4   2  -8       24.15       30.65      7.86 o 
   1   3  -8       51.05       54.27      7.28 o 
   3   3  -8       86.11       82.84     11.01 o 
   0   4  -8       20.64       17.68      6.10 o 
   2   4  -8      115.55      110.38     10.67 o 
   4   4  -8       10.34        3.37      7.97 o 
   1   5  -8       11.45        0.84      4.82 o 
   3   5  -8       28.36       30.12      8.03 o 
   0   6  -8       82.48       84.47      5.14 o 
   2   6  -8       92.61       93.98      9.37 o 
   4   6  -8        0.90        4.51      5.55 o 
   1   7  -8       85.07       76.53      6.74 o 
   3   7  -8      102.69       88.68      9.79 o 
   0   8  -8       40.65       40.86      4.40 o 
   2   8  -8       44.74       47.83      7.35 o 
   1   9  -8       23.36       20.54      4.87 o 
   3   9  -8        2.33        1.08      6.03 o 
   0  10  -8       67.78       78.37      5.24 o 
   2  10  -8       39.90       25.54      5.90 o 
   1  11  -8       11.41       10.15      5.29 o 
   3  11  -8        4.29        5.83      4.31 o 
   0  12  -8        4.43        5.45      2.86 o 
   2  12  -8        0.64        2.85      5.72 o 
   1  13  -8       17.44       12.72      4.60 o 
   0  14  -8        9.21        6.68      2.90 o 
   2  14  -8        7.63        4.49      5.08 o 
   1  15  -8       14.84       15.34      4.26 o 
   1   1  -7      358.21      381.52     17.53 o 
   3   1  -7       81.53       87.11      7.91 o 
   0   2  -7      305.15      304.67     12.26 o 
   2   2  -7      130.83      127.39     10.85 o 
   4   2  -7       16.59       17.14      8.16 o 
   1   3  -7       23.80       24.72      5.97 o 
   3   3  -7        9.68        9.28      7.09 o 
   0   4  -7       64.65       58.35      5.19 o 
   2   4  -7      251.20      243.24     13.44 o 
   4   4  -7        9.31        1.29      8.28 o 
   1   5  -7       64.17       58.02      6.18 o 
   3   5  -7       34.97       35.29      6.42 o 
   0   6  -7       99.10      103.76      5.91 o 
   2   6  -7      107.81      112.84      9.61 o 
   4   6  -7        4.70        7.54      5.72 o 
   1   7  -7       74.03       66.11      6.84 o 
   3   7  -7       54.93       55.98      7.01 o 
   0   8  -7      141.77      139.20      6.84 o 
   2   8  -7       61.14       56.40      7.49 o 
   4   8  -7        3.94        0.61      5.89 o 
   1   9  -7      106.34      116.33      8.52 o 
   3   9  -7       40.64       36.69      6.25 o 
   0  10  -7       14.01       14.18      3.76 o 
   2  10  -7       60.75       60.91      6.98 o 
   4  10  -7        3.56        0.00      6.20 o 
   1  11  -7      165.94      190.61     10.33 o 
   3  11  -7        4.12        9.50      5.73 o 
   0  12  -7       17.30       15.52      3.26 o 
   2  12  -7       10.31        5.72      5.10 o 
   1  13  -7        0.95        6.74      3.88 o 
   3  13  -7        0.52        0.54      5.45 o 
   0  14  -7        6.38        8.79      2.72 o 
   2  14  -7        8.14       18.43      6.56 o 
   1  15  -7        5.19       14.30      5.38 o 
   3  15  -7        1.30        7.10      3.84 o 
   0  16  -7       12.07       16.51      3.39 o 
   2  16  -7        0.77        6.23      5.52 o 
   1  17  -7        1.94        5.83      4.24 o 
   0   0  -6      262.53      251.55     10.63 o 
   2   0  -6      346.85      307.89     14.54 o 
   4   0  -6       13.38       19.08      6.41 o 
   1   1  -6      229.13      265.39     12.01 o 
   3   1  -6       41.54       39.48      6.48 o 
   5   1  -6        3.58        2.29      5.60 o 
   0   2  -6       92.19       93.73      8.50 o 
   2   2  -6       29.32       27.27      6.37 o 
   4   2  -6        1.71        8.64      5.50 o 
   1   3  -6      127.08      126.36      7.24 o 
   3   3  -6       53.70       52.69      8.50 o 
   5   3  -6        0.87        4.72      5.66 o 
   0   4  -6       99.44      104.66      5.19 o 
   2   4  -6      307.89      295.84     14.01 o 
   4   4  -6       11.97       20.33      6.99 o 
   1   5  -6       38.44       37.98      4.70 o 
   3   5  -6        5.07        3.85      6.28 o 
   5   5  -6        2.85        1.19      6.30 o 
   0   6  -6      156.53      159.38      6.17 o 
   2   6  -6      242.80      260.27     12.14 o 
   4   6  -6        5.79        9.59      6.69 o 
   1   7  -6      393.63      424.97     13.55 o 
   3   7  -6      101.86      111.13     10.24 o 
   0   8  -6      214.84      243.39      8.81 o 
   2   8  -6       39.79       47.09      7.23 o 
   4   8  -6        3.24        0.00      5.71 o 
   1   9  -6      304.15      349.40     12.54 o 
   3   9  -6        6.97       10.87      6.42 o 
   0  10  -6      321.74      308.37     10.03 o 
   2  10  -6      263.47      230.41     12.19 o 
   4  10  -6       23.42       23.04      7.15 o 
   1  11  -6       18.72       28.11      5.91 o 
   3  11  -6       20.55       17.04      6.87 o 
   0  12  -6       46.44       42.47      4.16 o 
   2  12  -6       14.63        4.25      4.72 o 
   4  12  -6        5.67        7.70      5.59 o 
   1  13  -6      149.91      155.91      9.51 o 
   3  13  -6       33.92       25.75      8.05 o 
   0  14  -6        1.75        1.13      3.05 o 
   2  14  -6       18.81       16.09      6.04 o 
   1  15  -6        1.86        2.42      4.20 o 
   3  15  -6        2.65        3.22      6.07 o 
   0  16  -6        6.55        7.28      3.44 o 
   2  16  -6        8.86        0.54      6.68 o 
   1  17  -6        5.17        4.91      4.36 o 
   0  18  -6        0.53        3.24      2.89 o 
   2  18  -6        0.17        0.55      4.60 o 
   1  19  -6        2.61        1.62      3.55 o 
   1   1  -5     1567.18     1579.56     28.65 o 
   3   1  -5      151.24      178.05     11.51 o 
   5   1  -5        8.28        6.67      5.17 o 
   0   2  -5     1114.01     1064.74     21.07 o 
   2   2  -5      311.16      326.04     13.70 o 
   4   2  -5       69.71       72.17      9.95 o 
   1   3  -5      107.84      131.48      7.76 o 
   3   3  -5       84.99       87.28      9.68 o 
   5   3  -5        1.91        2.18      5.06 o 
   0   4  -5      280.20      338.13      9.46 o 
   2   4  -5      264.32      268.48     12.26 o 
   4   4  -5        4.21       12.16      7.15 o 
   1   5  -5      319.49      346.53     11.70 o 
   3   5  -5      122.15      119.61     10.43 o 
   5   5  -5        5.56       12.78      6.09 o 
   0   6  -5       57.33       67.18      4.71 o 
   2   6  -5       49.18       49.97      7.33 o 
   4   6  -5        1.61        3.43      6.40 o 
   1   7  -5       40.57       36.77      5.28 o 
   3   7  -5       37.94       32.39      6.87 o 
   5   7  -5        1.74        7.67      5.44 o 
   0   8  -5      269.80      227.38      8.36 o 
   2   8  -5       62.80       59.36      7.81 o 
   4   8  -5       12.70       18.82      6.87 o 
   1   9  -5       71.55       63.03      6.09 o 
   3   9  -5      127.70      112.01     10.05 o 
   0  10  -5       13.99       15.29      3.36 o 
   2  10  -5       99.68      101.39      8.78 o 
   4  10  -5       21.81       18.32      6.95 o 
   1  11  -5      172.15      162.91     10.65 o 
   3  11  -5        8.28        6.06      6.62 o 
   0  12  -5      144.91      148.10      7.86 o 
   2  12  -5       64.20       61.28      6.90 o 
   4  12  -5       26.96       26.33      6.85 o 
   1  13  -5       64.24       61.01      6.68 o 
   3  13  -5        6.88       11.27      5.97 o 
   0  14  -5       78.22       72.29      6.12 o 
   2  14  -5        0.85        0.95      4.55 o 
   4  14  -5        3.66        2.63      4.92 o 
   1  15  -5        9.87        8.76      4.72 o 
   3  15  -5        3.05        8.45      5.57 o 
   0  16  -5        4.87        1.99      3.30 o 
   2  16  -5        9.56       12.13      4.66 o 
   1  17  -5        4.17        7.63      4.33 o 
   3  17  -5        0.98        1.07      4.88 o 
   0  18  -5       12.46       11.64      4.00 o 
   2  18  -5       11.40       15.85      5.74 o 
   1  19  -5        1.11        1.95      3.33 o 
   0  20  -5        4.16        0.24      2.80 o 
   2  20  -5        3.03        5.36      5.36 o 
   1  21  -5        2.76        0.75      4.39 o 
   0   0  -4      164.49      149.33      6.55 o 
   2   0  -4     1042.75     1091.18     21.68 o 
   4   0  -4       29.68       25.21      6.11 o 
   1   1  -4      545.05      575.06     14.18 o 
   3   1  -4       40.80       30.20      6.73 o 
   5   1  -4        0.09        4.28      4.43 o 
   0   2  -4     1021.98     1062.98     17.94 o 
   2   2  -4      176.38      155.10      9.22 o 
   4   2  -4        1.68        6.86      6.86 o 
   1   3  -4     2051.10     2093.40     25.69 o 
   3   3  -4       13.46       13.13      5.27 o 
   5   3  -4        5.13        9.80      5.06 o 
   0   4  -4      264.65      257.88      7.51 o 
   2   4  -4      337.64      394.41     13.73 o 
   4   4  -4       51.88       47.32      7.55 o 
   1   5  -4      208.01      202.04      8.95 o 
   3   5  -4       53.96       52.31      8.15 o 
   5   5  -4        2.62        3.89      5.50 o 
   0   6  -4     1343.64     1460.86     18.55 o 
   2   6  -4      443.50      476.15     14.89 o 
   4   6  -4       35.00       23.40      7.39 o 
   1   7  -4      463.15      529.85     13.84 o 
   3   7  -4       71.97       86.49      8.90 o 
   5   7  -4        0.39        0.00      4.76 o 
   0   8  -4      269.89      238.74     10.23 o 
   2   8  -4      127.72      123.09      9.51 o 
   4   8  -4        6.56        8.31      6.22 o 
   1   9  -4      274.15      301.88     10.86 o 
   3   9  -4      162.72      159.51     10.83 o 
   5   9  -4        0.59        3.79      4.96 o 
   0  10  -4      487.97      462.23     12.44 o 
   2  10  -4      367.73      350.50     14.65 o 
   4  10  -4       28.28       30.41      5.41 o 
   1  11  -4        6.93        5.67      3.75 o 
   3  11  -4        2.72        4.41      6.79 o 
   0  12  -4      103.27       98.31      6.58 o 
   2  12  -4        7.64       13.19      4.69 o 
   4  12  -4        2.08        1.99      5.05 o 
   1  13  -4      447.80      496.18     15.27 o 
   3  13  -4       64.88       69.17      8.80 o 
   0  14  -4       37.36       37.01      3.45 o 
   2  14  -4       10.08        1.78      5.11 o 
   4  14  -4        0.26        4.47      4.47 o 
   1  15  -4       76.24       70.40      7.00 o 
   3  15  -4        6.92        5.73      5.35 o 
   0  16  -4      102.37       97.74      6.69 o 
   2  16  -4       36.71       36.60      7.86 o 
   1  17  -4        7.57        5.12      4.21 o 
   3  17  -4        8.14       15.49      5.03 o 
   0  18  -4       40.83       38.88      5.04 o 
   2  18  -4        3.02        2.98      6.35 o 
   1  19  -4        1.96        0.35      3.80 o 
   3  19  -4        0.92        0.78      4.28 o 
   0  20  -4        4.43        3.85      2.47 o 
   2  20  -4        2.72        4.89      4.56 o 
   1  21  -4        2.86        3.70      3.46 o 
   0  22  -4        0.12        1.85      2.15 o 
   1   1  -3      259.78      246.90      8.02 o 
   3   1  -3      380.05      336.59     13.09 o 
   5   1  -3        6.63       10.41      3.66 o 
   0   2  -3     3663.58     3849.03     29.14 o 
   2   2  -3      851.02      830.75     17.89 o 
   4   2  -3       45.03       46.51      6.61 o 
   1   3  -3      696.54      781.31     14.80 o 
   3   3  -3      209.85      217.19     11.88 o 
   5   3  -3       17.89       10.01      3.83 o 
   0   4  -3      135.68      134.67      5.61 o 
   2   4  -3       60.82       77.05      6.92 o 
   4   4  -3       37.49       42.15      6.98 o 
   1   5  -3     1332.04     1480.07     20.50 o 
   3   5  -3       97.36       85.78      5.99 o 
   5   5  -3       29.31       19.98      4.42 o 
   0   6  -3       42.38       35.66      3.49 o 
   2   6  -3     2838.33     2818.29     33.06 o 
   4   6  -3       30.75       32.98      6.68 o 
   1   7  -3      752.41      809.74     16.24 o 
   3   7  -3      233.23      210.33     11.76 o 
   5   7  -3        0.10        2.86      3.33 o 
   0   8  -3      707.81      680.79     13.89 o 
   2   8  -3      118.88      112.69      9.50 o 
   4   8  -3        7.19        8.33      5.02 o 
   1   9  -3      103.05      104.07      6.79 o 
   3   9  -3      254.39      246.54     12.78 o 
   5   9  -3        3.28        8.18      2.83 o 
   0  10  -3       49.74       43.23      4.78 o 
   2  10  -3       55.86       59.67      6.43 o 
   4  10  -3        1.04        4.51      4.51 o 
   1  11  -3       31.96       39.16      5.05 o 
   3  11  -3       45.07       40.04      8.11 o 
   0  12  -3      144.23      140.95      3.05 o 
   2  12  -3       28.02       30.08      6.04 o 
   4  12  -3       28.20       32.44      6.59 o 
   1  13  -3       59.14       60.64      5.69 o 
   3  13  -3       43.31       59.82      7.52 o 
   0  14  -3        7.66        9.94      3.49 o 
   2  14  -3        1.77        3.71      5.02 o 
   4  14  -3       13.51       15.04      5.17 o 
   1  15  -3       22.05       19.38      5.06 o 
   3  15  -3       14.68       25.16      6.32 o 
   0  16  -3       82.52       77.21      6.60 o 
   2  16  -3        5.81       12.41      4.59 o 
   4  16  -3        2.14        0.86      4.31 o 
   1  17  -3       22.36       14.63      5.67 o 
   3  17  -3        1.70        1.93      4.54 o 
   0  18  -3        6.14        5.29      3.37 o 
   2  18  -3        6.35       10.55      5.92 o 
   1  19  -3       15.90       18.45      4.26 o 
   3  19  -3        0.67        2.41      4.74 o 
   0  20  -3        3.29        0.00      3.17 o 
   2  20  -3        6.66        4.73      4.73 o 
   1  21  -3        5.18        6.77      4.21 o 
   0  22  -3        0.68        0.23      2.19 o 
   0   0  -2    20774.61    20804.37    209.73 o 
   2   0  -2     1117.82     1018.57     17.54 o 
   4   0  -2       17.71       13.27      3.73 o 
   1   1  -2     1227.08     1217.88     15.50 o 
   3   1  -2       25.58       28.18      4.75 o 
   5   1  -2        0.07        0.23      2.42 o 
   0   2  -2      589.94      624.54      8.92 o 
   2   2  -2      405.38      315.01     10.85 o 
   4   2  -2       12.79        3.48      3.82 o 
   1   3  -2    16198.07    16582.19     59.86 o 
   3   3  -2       88.73       96.63      7.45 o 
   5   3  -2       12.58       14.74      3.52 o 
   0   4  -2      362.93      348.20     11.00 o 
   2   4  -2     1233.39     1142.19     20.39 o 
   4   4  -2        5.10        8.10      4.52 o 
   1   5  -2     1872.96     1886.38     21.98 o 
   3   5  -2       74.99       99.10      8.06 o 
   5   5  -2       15.70       12.92      3.66 o 
   0   6  -2     1864.09     1833.56     20.68 o 
   2   6  -2      977.10      933.86     19.37 o 
   4   6  -2       52.33       39.63      5.56 o 
   1   7  -2      449.62      435.83     11.66 o 
   3   7  -2      198.57      179.55      9.74 o 
   5   7  -2        7.95       10.61      3.25 o 
   0   8  -2      660.84      721.84     14.63 o 
   2   8  -2      164.05      187.68     10.03 o 
   4   8  -2       89.54       66.66      6.31 o 
   1   9  -2      232.27      233.60      9.33 o 
   3   9  -2       41.40       36.02      6.23 o 
   5   9  -2        0.23        0.51      2.54 o 
   0  10  -2     1052.35     1001.86     18.37 o 
   2  10  -2      341.56      363.57     13.70 o 
   4  10  -2        3.42        3.72      3.94 o 
   1  11  -2      127.38      135.05      7.78 o 
   3  11  -2        7.44        1.20      4.70 o 
   5  11  -2        0.98        1.38      2.18 o 
   0  12  -2      121.71      114.94      7.39 o 
   2  12  -2       43.54       41.96      6.51 o 
   4  12  -2        2.94        3.86      3.45 o 
   1  13  -2      444.70      448.29     13.97 o 
   3  13  -2        6.82        7.31      3.92 o 
   0  14  -2      112.28      114.83      3.51 o 
   2  14  -2       37.99       42.53      7.17 o 
   4  14  -2        5.76        6.28      3.19 o 
   1  15  -2       23.55       28.18      4.74 o 
   3  15  -2       19.53       20.79      4.20 o 
   0  16  -2      126.68      101.78      7.12 o 
   2  16  -2       90.74       99.82      9.06 o 
   4  16  -2        3.19        0.84      2.75 o 
   1  17  -2       16.86       17.36      4.79 o 
   3  17  -2        9.27        2.16      4.82 o 
   0  18  -2       48.72       53.15      5.25 o 
   2  18  -2       11.04       17.34      5.40 o 
   1  19  -2        3.97        5.88      4.09 o 
   3  19  -2        3.60        5.53      4.69 o 
   0  20  -2       13.58       22.40      3.28 o 
   2  20  -2        4.73        1.78      5.07 o 
   1  21  -2        6.07        7.64      3.67 o 
   0  22  -2        7.17        8.23      2.80 o 
   2  22  -2        0.20        0.85      4.19 o 
   1  23  -2        6.15        8.01      3.78 o 
   1   1  -1      175.82      162.16      5.52 o 
   3   1  -1      540.96      507.75     11.03 o 
   5   1  -1        0.16        3.44      1.95 o 
   0   2  -1      729.65      821.22      9.18 o 
   2   2  -1      508.96      522.32     12.56 o 
   4   2  -1       60.51       67.00      5.04 o 
   1   3  -1    12630.85    11472.64     47.45 o 
   3   3  -1        4.27       23.31      3.91 o 
   5   3  -1       10.50        6.36      2.92 o 
   0   4  -1     1673.27     1783.97     17.54 o 
   2   4  -1       67.11       76.34      6.30 o 
   4   4  -1       47.06       64.21      5.44 o 
   1   5  -1     1268.77     1224.93     17.31 o 
   3   5  -1        6.80       21.72      4.68 o 
   5   5  -1        9.89        9.01      2.63 o 
   0   6  -1      565.18      576.12     11.94 o 
   2   6  -1     1499.59     1585.99     23.73 o 
   4   6  -1      108.60       92.12      6.38 o 
   1   7  -1     1321.12     1289.57     19.16 o 
   3   7  -1       14.91       13.42      3.32 o 
   5   7  -1        1.86        5.45      2.17 o 
   0   8  -1     2400.23     2388.75     25.78 o 
   2   8  -1      554.46      652.43     16.29 o 
   4   8  -1       46.03       44.90      4.61 o 
   1   9  -1      348.39      394.44     12.01 o 
   3   9  -1      295.62      273.17      9.86 o 
   5   9  -1        0.01        2.06      2.19 o 
   0  10  -1      318.04      302.42     10.58 o 
   2  10  -1      394.51      345.72     12.67 o 
   4  10  -1        2.86        6.32      2.81 o 
   1  11  -1      532.58      499.27     14.38 o 
   3  11  -1      241.56      238.68     10.01 o 
   5  11  -1        0.73        5.17      1.71 o 
   0  12  -1       12.48       13.97      3.81 o 
   2  12  -1      229.18      248.60     10.92 o 
   4  12  -1        2.09        6.24      2.39 o 
   1  13  -1       35.09       38.61      5.54 o 
   3  13  -1       26.04       32.66      4.69 o 
   0  14  -1      128.80      116.95      7.77 o 
   2  14  -1       78.08       76.30      7.31 o 
   4  14  -1        2.67        5.49      2.74 o 
   1  15  -1       30.54       35.64      5.77 o 
   3  15  -1       14.35       12.61      4.00 o 
   0  16  -1      108.63       99.09      7.13 o 
   2  16  -1       30.19       25.56      4.98 o 
   4  16  -1        4.88        0.23      2.88 o 
   1  17  -1       10.74       13.88      4.52 o 
   3  17  -1        0.21        3.80      3.28 o 
   0  18  -1       24.14       35.15      4.56 o 
   2  18  -1       21.02       24.76      5.06 o 
   1  19  -1        9.99        6.89      4.30 o 
   3  19  -1        1.91        2.18      3.45 o 
   0  20  -1        4.79        3.21      3.21 o 
   2  20  -1        3.91        3.45      4.24 o 
   1  21  -1        0.26        2.71      3.37 o 
   0  22  -1        1.92        0.00      2.65 o 
   2  22  -1        1.37        1.80      3.66 o 
   1  23  -1        0.06        3.47      3.47 o 
   2   0   0      945.91     1060.93     15.37 o 
   4   0   0       39.19       28.55      4.07 o 
   1   1   0     1092.23     1131.42     12.97 o 
   3   1   0        0.41        2.36      3.11 o 
   5   1   0        2.21        6.00      2.06 o 
   0   2   0      981.87      927.91      9.50 o 
   2   2   0      704.48      700.28     13.73 o 
   4   2   0       20.77       11.89      2.92 o 
   1   3   0    11041.39    11515.34     47.28 o 
   3   3   0      208.25      232.72      9.79 o 
   5   3   0        3.62        5.90      2.23 o 
   0   4   0       11.43        6.42      3.76 o 
   2   4   0     1194.42     1169.48     16.22 o 
   4   4   0       16.29       12.37      3.47 o 
   1   5   0      166.88      147.86      6.49 o 
   3   5   0       20.31       18.61      4.52 o 
   5   5   0        0.99        2.13      2.18 o 
   0   6   0      380.61      394.95     10.47 o 
   2   6   0      674.04      631.87     14.15 o 
   4   6   0       36.04       44.69      4.62 o 
   1   7   0      312.75      298.10      8.82 o 
   3   7   0       59.96       59.94      6.02 o 
   5   7   0        4.13        3.16      2.51 o 
   0   8   0      389.77      419.43     11.82 o 
   2   8   0       84.81       83.53      4.85 o 
   4   8   0       15.63       19.54      3.61 o 
   1   9   0       53.15       51.39      4.78 o 
   3   9   0      162.82      160.65      7.84 o 
   5   9   0        1.62        2.57      1.94 o 
   0  10   0     1388.08     1422.99     22.85 o 
   2  10   0       56.99       73.56      5.69 o 
   4  10   0       19.46       20.64      3.25 o 
   1  11   0        4.67        1.52      4.48 o 
   3  11   0       30.60       24.79      4.27 o 
   0  12   0      268.86      303.06     11.36 o 
   2  12   0       63.60       58.20      6.01 o 
   4  12   0        1.05        0.00      2.45 o 
   1  13   0      519.88      474.74     14.49 o 
   3  13   0        3.03        6.08      2.30 o 
   0  14   0        0.45        0.97      4.53 o 
   2  14   0       33.47       44.11      5.97 o 
   4  14   0        5.37        9.36      1.86 o 
   1  15   0      129.08      122.78      8.23 o 
   3  15   0        4.36        3.94      2.87 o 
   0  16   0       34.41       28.74      5.12 o 
   2  16   0       36.80       39.80      4.98 o 
   4  16   0        3.36        2.86      2.20 o 
   1  17   0       44.93       46.21      5.76 o 
   3  17   0        6.22        6.46      3.36 o 
   0  18   0       15.83       19.61      4.85 o 
   2  18   0        2.57        2.10      3.43 o 
   1  19   0       56.03       54.55      6.18 o 
   3  19   0        4.70        6.73      2.97 o 
   0  20   0       13.50       15.46      4.21 o 
   2  20   0        3.70        4.09      3.36 o 
   1  21   0        9.05        9.32      3.90 o 
   0  22   0       10.42       10.62      3.10 o 
   2  22   0        3.72        9.37      3.61 o 
   1  23   0        3.56        0.32      3.68 o 
   0  24   0        0.84        0.45      2.21 o 
   1   1   1      403.58      390.44     10.48 o 
   3   1   1      541.43      564.89     12.56 o 
   5   1   1        2.24        4.33      1.99 o 
   0   2   1      680.82      737.38      9.86 o 
   2   2   1      980.14      969.06     16.22 o 
   4   2   1       20.95       27.30      3.29 o 
   1   3   1      738.30      787.77     13.53 o 
   3   3   1       62.15       44.59      4.35 o 
   5   3   1        0.60        1.65      1.38 o 
   0   4   1     1682.99     1775.02     17.91 o 
   2   4   1      452.83      444.92     11.69 o 
   4   4   1       12.03       13.77      3.60 o 
   1   5   1     2985.57     2890.97     24.83 o 
   3   5   1      114.86      111.67      6.27 o 
   5   5   1        0.09        1.32      1.66 o 
   0   6   1      552.32      572.90     12.30 o 
   2   6   1      127.81      148.65      7.18 o 
   4   6   1        7.19        8.48      2.59 o 
   1   7   1     1204.54     1122.03     16.99 o 
   3   7   1       36.44       38.24      4.24 o 
   5   7   1        0.23        1.83      1.83 o 
   0   8   1     2387.35     2401.35     27.05 o 
   2   8   1      555.05      574.28     14.34 o 
   4   8   1       13.41       14.93      2.91 o 
   1   9   1      517.24      491.49     12.41 o 
   3   9   1      108.33      123.03      6.39 o 
   5   9   1        0.44        1.48      1.64 o 
   0  10   1      318.38      315.13     11.29 o 
   2  10   1       78.88       92.45      6.79 o 
   4  10   1       12.12       12.82      2.91 o 
   1  11   1      646.93      616.68     15.08 o 
   3  11   1       96.15      116.24      6.20 o 
   0  12   1       12.68       14.93      4.86 o 
   2  12   1      433.21      405.76     12.45 o 
   4  12   1        1.62        2.07      2.07 o 
   1  13   1        5.88        6.25      4.60 o 
   3  13   1       15.59       16.62      3.58 o 
   0  14   1      132.04      129.00      7.65 o 
   2  14   1      137.79      158.54      8.59 o 
   4  14   1        0.34        3.49      1.92 o 
   1  15   1      100.38      115.16      8.53 o 
   3  15   1        4.68        2.55      2.90 o 
   0  16   1      107.43      118.36      8.12 o 
   2  16   1        0.04        0.97      3.44 o 
   4  16   1        1.68        2.93      1.87 o 
   1  17   1        6.39        4.36      4.63 o 
   3  17   1        2.83        3.35      3.04 o 
   0  18   1       24.03       33.33      5.50 o 
   2  18   1       11.69       20.98      4.32 o 
   1  19   1        6.46        8.68      3.98 o 
   3  19   1        5.05        6.20      3.20 o 
   0  20   1        4.74        3.64      3.66 o 
   2  20   1        7.58        7.05      4.21 o 
   1  21   1        4.13        9.90      3.13 o 
   0  22   1        2.02        5.78      3.13 o 
   2  22   1        7.29        3.04      3.13 o 
   1  23   1        0.01        0.00      2.73 o 
   0   0   2    20878.32    21033.22    213.82 o 
   2   0   2     1103.40     1000.18      2.51 o 
   4   0   2        8.94        3.93      1.79 o 
   1   1   2      490.97      529.56     10.97 o 
   3   1   2        6.31        4.05      2.45 o 
   5   1   2        1.25        0.14      1.20 o 
   0   2   2      605.98      560.11      8.71 o 
   2   2   2      121.87      122.91      3.30 o 
   4   2   2        0.23        1.61      2.34 o 
   1   3   2     1416.63     1394.10     20.58 o 
   3   3   2       78.76       76.18      2.83 o 
   5   3   2        0.00        0.15      1.36 o 
   0   4   2      392.47      374.13      3.35 o 
   2   4   2      251.97      227.67      3.36 o 
   4   4   2       34.04       40.46      2.06 o 
   1   5   2     1770.02     1657.83      2.89 o 
   3   5   2        4.95        4.15      2.08 o 
   5   5   2        2.43        1.00      1.56 o 
   0   6   2     1899.04     1752.91     21.25 o 
   2   6   2      177.65      159.98      2.56 o 
   4   6   2       10.64       14.41      1.73 o 
   1   7   2      611.41      583.33     11.75 o 
   3   7   2       31.93       27.87      2.38 o 
   5   7   2        5.13        1.50      1.08 o 
   0   8   2      654.01      713.72     15.32 o 
   2   8   2       55.74       43.26      4.49 o 
   4   8   2        9.43        7.03      2.02 o 
   1   9   2      514.61      556.11      2.54 o 
   3   9   2       35.47       40.78      4.01 o 
   0  10   2     1036.83     1049.37     19.64 o 
   2  10   2       34.97       26.53      4.01 o 
   4  10   2       23.88       19.05      2.68 o 
   1  11   2        0.22        3.35      3.50 o 
   3  11   2        1.63        0.66      2.60 o 
   0  12   2      117.68      132.80      8.35 o 
   2  12   2       57.74       66.49      6.23 o 
   4  12   2        5.92        7.91      1.76 o 
   1  13   2      109.24      111.41      7.40 o 
   3  13   2       44.79       50.91      3.97 o 
   0  14   2      116.94      106.64      7.77 o 
   2  14   2       29.39       20.82      4.67 o 
   4  14   2        0.87        1.30      1.52 o 
   1  15   2       44.89       42.45      5.82 o 
   3  15   2        0.93        1.17      2.37 o 
   0  16   2      125.65      122.85      8.50 o 
   2  16   2       18.08       24.05      4.32 o 
   1  17   2       66.46       80.19      7.24 o 
   3  17   2        0.12        4.55      2.36 o 
   0  18   2       48.81       63.70      6.54 o 
   2  18   2        1.11        0.30      2.77 o 
   1  19   2       43.38       46.83      5.93 o 
   3  19   2        0.28        1.68      2.37 o 
   0  20   2       13.80       19.06      4.91 o 
   2  20   2        0.10        5.47      2.70 o 
   1  21   2        4.57        0.32      3.98 o 
   0  22   2        7.32       13.22      3.77 o 
   1  23   2        0.10        3.42      3.42 o 
   1   1   3      809.55      792.77     19.29 o 
   3   1   3      116.17      139.59      6.10 o 
   5   1   3        7.63        4.38      1.54 o 
   0   2   3     3679.25     3772.83     23.93 o 
   2   2   3      751.99      815.08     17.23 o 
   4   2   3        2.15        1.91      1.91 o 
   1   3   3      749.88      742.45     16.71 o 
   3   3   3       19.13        9.64      3.39 o 
   5   3   3        2.06        0.86      1.02 o 
   0   4   3      123.94      145.14      6.80 o 
   2   4   3      530.98      569.31     12.79 o 
   4   4   3        4.50        7.34      2.19 o 
   1   5   3     1429.78     1636.23     19.60 o 
   3   5   3       63.78       54.20      3.33 o 
   0   6   3       40.20       39.15      3.77 o 
   2   6   3       58.88       50.39      2.24 o 
   4   6   3       11.95       13.72      1.76 o 
   1   7   3      351.78      350.45      2.89 o 
   3   7   3      113.90      104.35      2.66 o 
   0   8   3      692.39      623.37      3.31 o 
   2   8   3      221.12      207.54      2.53 o 
   4   8   3        0.31        0.17      1.64 o 
   1   9   3      182.50      184.63      3.19 o 
   3   9   3       17.07       19.10      2.21 o 
   0  10   3       48.98       54.07      6.04 o 
   2  10   3       13.22       12.10      2.44 o 
   4  10   3        1.59        1.05      1.84 o 
   1  11   3      174.59      171.75      3.28 o 
   3  11   3        1.26        2.02      2.08 o 
   0  12   3      143.61      141.11      9.35 o 
   2  12   3       75.20       71.36      3.39 o 
   4  12   3        7.50        6.57      1.56 o 
   1  13   3        1.43        4.25      3.08 o 
   3  13   3        7.57        6.63      2.19 o 
   0  14   3        7.34        5.75      4.36 o 
   2  14   3       10.82        9.68      3.61 o 
   4  14   3        1.03        1.45      1.41 o 
   1  15   3      203.19      205.39     11.04 o 
   3  15   3        7.36        9.98      2.89 o 
   0  16   3       80.98       82.03      7.29 o 
   2  16   3       54.39       56.17      5.44 o 
   1  17   3        5.67        3.34      4.23 o 
   3  17   3        4.00        6.50      2.58 o 
   0  18   3        5.50        7.18      4.60 o 
   2  18   3       11.26        9.16      3.76 o 
   1  19   3       15.22       19.32      4.24 o 
   0  20   3        3.34        9.09      3.58 o 
   2  20   3        1.16        1.16      2.88 o 
   1  21   3        0.92        1.57      2.66 o 
   0  22   3        0.72        2.34      3.29 o 
   0   0   4      149.70      166.55      7.36 o 
   2   0   4      615.20      630.35     14.18 o 
   4   0   4        7.36        4.99      2.04 o 
   1   1   4       59.36       68.36      5.41 o 
   3   1   4       21.29       23.61      3.52 o 
   0   2   4     1032.59     1085.25     14.51 o 
   2   2   4       53.98       49.07      4.78 o 
   4   2   4       17.00        7.52      1.92 o 
   1   3   4      450.48      508.16     11.18 o 
   3   3   4       75.33       63.25      1.90 o 
   0   4   4      251.88      277.65      8.44 o 
   2   4   4       23.49       18.14      3.24 o 
   4   4   4       48.57       45.82      3.38 o 
   1   5   4      494.48      416.30     13.94 o 
   3   5   4       25.39       34.58      3.48 o 
   0   6   4     1362.40     1515.02     21.08 o 
   2   6   4        1.17        0.89      2.37 o 
   4   6   4       13.12       17.71      2.14 o 
   1   7   4      169.97      178.83      7.65 o 
   3   7   4       57.81       57.28      4.10 o 
   0   8   4      268.60      238.24      3.39 o 
   2   8   4       16.16       13.32      1.97 o 
   4   8   4        2.61        0.94      1.45 o 
   1   9   4       67.47       61.69      3.14 o 
   3   9   4        2.45        3.43      1.72 o 
   0  10   4      489.97      487.04      3.27 o 
   2  10   4      110.86      105.25      2.69 o 
   4  10   4        3.96        6.59      1.68 o 
   1  11   4       60.91       53.45      3.29 o 
   3  11   4        5.17        0.35      1.60 o 
   0  12   4      105.07       87.98      4.34 o 
   2  12   4       21.42       17.58      3.02 o 
   4  12   4        2.29        0.13      1.10 o 
   1  13   4      116.62      111.03      3.77 o 
   3  13   4       14.50       11.24      1.47 o 
   0  14   4       39.44       41.06      6.19 o 
   2  14   4        7.90        1.89      2.66 o 
   1  15   4        2.85        6.46      3.03 o 
   3  15   4        6.57        1.02      2.32 o 
   0  16   4      103.30      104.21      8.20 o 
   2  16   4        9.06        3.27      3.27 o 
   1  17   4       23.26       21.03      4.88 o 
   3  17   4        0.82        1.25      1.85 o 
   0  18   4       40.93       55.38      6.33 o 
   2  18   4        0.11        2.78      2.78 o 
   1  19   4        8.70       17.42      4.28 o 
   0  20   4        4.72        3.95      3.80 o 
   1  21   4        0.31        0.60      3.08 o 
   0  22   4        0.12        0.23      2.81 o 
   1   1   5      444.14      483.45     12.74 o 
   3   1   5       81.38       87.91      4.80 o 
   0   2   5     1122.34     1107.39     18.03 o 
   2   2   5      267.95      271.28     10.82 o 
   4   2   5        0.25        1.81      1.50 o 
   1   3   5      176.72      206.73      7.36 o 
   3   3   5       56.29       55.95      1.99 o 
   0   4   5      269.56      243.93     10.63 o 
   2   4   5      197.13      213.62      7.63 o 
   4   4   5        1.44        2.52      1.16 o 
   1   5   5      756.22      766.25     17.01 o 
   3   5   5        2.38        1.23      2.19 o 
   0   6   5       61.56       70.93      5.78 o 
   2   6   5       26.66       26.62      3.48 o 
   4   6   5        0.88        0.62      1.32 o 
   1   7   5      207.92      188.43      7.74 o 
   3   7   5       28.76       23.08      2.04 o 
   0   8   5      262.94      249.01      9.89 o 
   2   8   5       53.08       42.50      2.15 o 
   4   8   5        0.17        1.50      1.20 o 
   1   9   5        2.28        1.18      3.05 o 
   3   9   5        4.18        3.07      1.82 o 
   0  10   5       13.98       14.92      3.63 o 
   2  10   5       41.11       52.60      4.42 o 
   1  11   5       11.78       19.73      3.56 o 
   3  11   5        9.42        8.90      1.58 o 
   0  12   5      142.11      139.54      3.77 o 
   2  12   5        1.70        3.08      3.08 o 
   1  13   5       55.06       46.91      3.56 o 
   3  13   5        0.29        1.24      1.65 o 
   0  14   5       75.95       65.94      4.26 o 
   2  14   5        4.53        1.04      2.75 o 
   1  15   5       56.24       45.55      3.01 o 
   3  15   5        4.83        1.51      1.49 o 
   0  16   5        4.61        2.24      4.08 o 
   2  16   5       25.42       19.48      2.92 o 
   1  17   5        4.22        1.23      3.18 o 
   0  18   5       12.25       11.97      3.56 o 
   2  18   5       10.70        3.39      3.39 o 
   1  19   5        8.56       15.34      3.79 o 
   0  20   5        4.22        1.82      4.64 o 
   0   0   6      264.35      260.20     10.89 o 
   2   0   6      539.43      496.68     14.80 o 
   4   0   6        3.97        4.60      1.54 o 
   1   1   6       68.03       69.91      4.80 o 
   3   1   6        5.67        6.41      2.06 o 
   0   2   6       94.17      110.27      7.35 o 
   2   2   6       48.58       36.31      5.04 o 
   4   2   6        4.25        4.10      1.13 o 
   1   3   6      270.97      272.94      9.38 o 
   3   3   6       22.69       17.27      2.94 o 
   0   4   6       93.25       92.87      6.02 o 
   2   4   6        2.82        3.88      2.09 o 
   4   4   6        9.79       11.66      1.61 o 
   1   5   6       78.42       92.69      6.16 o 
   3   5   6       16.32       18.10      2.40 o 
   0   6   6      151.49      151.95      7.78 o 
   2   6   6       11.85       15.37      2.70 o 
   1   7   6       16.09       14.26      3.28 o 
   3   7   6       36.17       30.95      1.44 o 
   0   8   6      216.32      210.65     11.11 o 
   2   8   6       20.65       20.01      2.04 o 
   1   9   6        1.17        3.14      3.14 o 
   3   9   6        4.06        1.44      1.52 o 
   0  10   6      330.04      332.62     12.19 o 
   2  10   6       56.31       48.01      2.07 o 
   1  11   6        4.50        5.32      2.99 o 
   3  11   6        0.23        1.06      1.61 o 
   0  12   6       47.79       45.16      6.07 o 
   2  12   6        0.84        1.90      2.04 o 
   1  13   6       71.32       73.96      6.85 o 
   3  13   6        3.14        3.09      1.88 o 
   0  14   6        1.45        1.86      4.01 o 
   2  14   6        0.56        0.98      1.86 o 
   1  15   6        7.39        3.33      2.77 o 
   0  16   6        6.59        3.03      3.87 o 
   2  16   6        0.10        0.76      2.72 o 
   1  17   6        3.23        2.40      3.17 o 
   0  18   6        0.54        2.25      4.02 o 
   1   1   7      143.03      154.86      7.08 o 
   3   1   7        7.11       10.91      2.20 o 
   0   2   7      299.30      315.83     11.37 o 
   2   2   7       46.48       45.50      4.37 o 
   1   3   7      211.49      190.64      9.93 o 
   3   3   7        2.74        1.27      1.39 o 
   0   4   7       65.69       59.72      5.98 o 
   2   4   7       27.87       34.21      2.93 o 
   1   5   7      203.92      213.31      9.53 o 
   3   5   7        4.21        5.13      1.38 o 
   0   6   7      100.41      122.14      7.61 o 
   2   6   7       19.90       19.33      2.52 o 
   1   7   7       57.61       64.28      5.00 o 
   3   7   7        5.48        8.58      1.58 o 
   0   8   7      141.09      177.53      9.20 o 
   2   8   7       26.71       31.21      3.25 o 
   1   9   7        0.38        2.48      2.36 o 
   3   9   7        6.69        6.26      1.14 o 
   0  10   7       14.15       27.11      5.10 o 
   2  10   7       23.87       16.48      2.04 o 
   1  11   7       16.11       13.27      3.38 o 
   0  12   7       16.33       22.21      4.95 o 
   2  12   7        3.92        7.84      2.38 o 
   1  13   7       38.70       36.78      2.75 o 
   0  14   7        6.22       12.24      4.00 o 
   2  14   7        5.67        4.88      2.59 o 
   1  15   7        5.21        2.00      3.16 o 
   0  16   7       12.25        3.80      3.80 o 
   0  18   7       18.27       18.82      3.58 o 
   0   0   8      224.12      231.70     14.06 o 
   2   0   8       54.23       64.30      4.18 o 
   1   1   8       26.75       36.08      3.94 o 
   3   1   8        2.96        3.55      1.39 o 
   0   2   8       51.95       50.33      8.43 o 
   2   2   8       10.49       14.85      2.26 o 
   1   3   8      132.87      146.77      7.11 o 
   0   4   8       20.15       15.60      6.89 o 
   2   4   8        4.65        7.75      2.03 o 
   1   5   8       36.01       34.71      4.35 o 
   0   6   8       78.83       86.24      6.56 o 
   2   6   8        7.76        6.60      2.42 o 
   1   7   8        0.55        2.35      2.35 o 
   0   8   8       41.48       47.56      5.55 o 
   2   8   8        5.83        3.03      1.77 o 
   1   9   8        0.39        1.03      2.62 o 
   0  10   8       70.66       68.47      3.24 o 
   2  10   8       13.90       14.67      2.59 o 
   1  11   8        5.44        6.92      3.14 o 
   0  12   8        4.70        7.35      3.94 o 
   1  13   8        9.76       16.20      3.50 o 
   0  14   8        8.82        3.13      4.23 o 
   1   1   9       15.02       17.05      3.46 o 
   0   2   9      112.54      113.36      9.31 o 
   2   2   9        1.25        0.89      1.45 o 
   1   3   9       21.72       21.83      3.05 o 
   0   4   9       21.25       25.69      4.86 o 
   2   4   9        5.13        3.87      1.53 o 
   1   5   9       29.54       19.86      3.00 o 
   0   6   9       65.61       55.27      9.43 o 
   1   7   9        6.48        5.43      2.82 o 
   0   8   9       32.36       48.24      6.42 o 
   1   9   9        3.50        8.26      2.43 o 
   0  10   9        0.19        0.19      3.43 o 
   0  12   9        1.41        4.49      4.49 o 
   0   0  10       59.25       59.40      9.19 o 
   1   1  10        4.68        5.79      2.11 o 
   0   2  10       17.16       21.23      7.60 o 
   1   3  10       18.62       18.16      2.82 o 
   0   4  10       11.32       11.09      5.34 o 
   0   6  10       21.97       17.69      4.24 o 
   0   8  10        5.72        2.47      4.07 o 
                                                 
